# Supplementary material for: Establishment of Skeletal Myogenic Progenitors from Non-Human Primate Induced Pluripotent Stem Cells
Source: Cells. 2023 Apr 13;12(8):1147. doi: 10.3390/cells12081147 (PMC10137227; doi:10.3390/cells12081147)
Supplement: Supplementary file 1 [file cells-12-01147-s001.zip]

Archive with 1 entries (1 files):
- cells-2274837-supplementary.pdf
